# Supplementary material for: 25-Hydroxycholesterol-Conjugated EK1 Peptide with Potent and Broad-Spectrum Inhibitory Activity against SARS-CoV-2, Its Variants of Concern, and Other Human Coronaviruses
Source: Int J Mol Sci. 2021 Nov 1;22(21):11869. doi: 10.3390/ijms222111869 (PMC8584349; doi:10.3390/ijms222111869)
Supplement: Supplementary file 1 [file ijms-22-11869-s001.zip]

Archive with 1 entries (1 files):
- ijms-1437454-supplementary.pdf
